# Supplementary material for: Impact of Foodborne Disease in Taiwan during the COVID-19 Pandemic
Source: Medicina (Kaunas). 2024 Mar 19;60(3):505. doi: 10.3390/medicina60030505 (PMC10972290; doi:10.3390/medicina60030505)
Supplement: Supplementary file 1 [file medicina-60-00505-s001.zip]

Archive with 1 entries (1 files):
- medicina-2868738-supplementary.pdf
